# Supplementary material for: Comprehensive at-arrival transcriptomic analysis of post-weaned beef cattle uncovers type I interferon and antiviral mechanisms associated with bovine respiratory disease mortality
Source: PLoS One. 2021 Apr 26;16(4):e0250758. doi: 10.1371/journal.pone.0250758 (PMC8075194; doi:10.1371/journal.pone.0250758)
Supplement: S1 File — (XLSX) [file pone.0250758.s001.xlsx]

## Sheet: Sheet1
gene_name	logFC	logCPM	LR	PValue	FDR
CD300LG	-6.81368	0.214982	38.6645	5.03e-10	8.91e-06
RSAD2	2.30968	7.66174	34.5814	4.09e-09	3.24e-05
LOC104970698	-9.78408	-1.36531	34.0057	5.5e-09	3.24e-05
LOC112444928	-9.43771	-1.69472	30.7773	2.89e-08	0.000128142
IFIT2	2.13526	8.45384	30.1481	4e-08	0.000141787
LOC100298331	2.2077	3.6847	29.7566	4.9e-08	0.000144591
WDFY2	-1.44716	5.27047	27.6252	1.47e-07	0.000372549
LOC100847574	-6.77936	5.52322	27.3495	1.7e-07	0.000375938
FRZB	-3.21069	0.586573	26.8454	2.2e-07	0.000433715
LOC100848875	-8.09434	-2.92703	26.266	2.97e-07	0.000526873
APOBEC3Z1	2.07655	4.33779	26.0659	3.3e-07	0.000531276
PCDHGC3	3.64281	-0.742799	25.5214	4.38e-07	0.000645734
PRG3	-6.57552	-0.736559	23.9438	9.92e-07	0.00135131
LOC787074	3.67478	-1.44821	22.5086	2.09e-06	0.00264655
LOC112441507	1.89909	5.18818	21.0757	4.41e-06	0.00521274
ISG15	1.83429	8.71494	20.3546	6.43e-06	0.00712171
ISG20	1.37505	6.28038	19.9322	8.02e-06	0.00835912
PTI	1.52565	7.29653	19.7063	9.03e-06	0.00888554
BEST2	-7.3857	-3.53908	19.5409	9.85e-06	0.00917873
LOC522763	-2.36431	4.43301	19.3384	1.09e-05	0.00947969
C2H2orf72	-7.44913	-3.47403	19.2882	1.12e-05	0.00947969
SEPT10	2.24158	1.33857	18.4422	1.75e-05	0.0140994
LOC617079	-2.10324	3.69717	17.606	2.72e-05	0.0209242
MX2	1.60443	9.26192	17.4523	2.95e-05	0.0217403
IFIT3	1.66344	8.49645	17.3182	3.16e-05	0.022397
ZBTB37	3.96751	3.24347	17.1792	3.4e-05	0.0231701
LOC112445621	-6.24433	2.24884	17.0206	3.7e-05	0.0236226
PRDM16	-2.09797	3.16255	17.0017	3.73e-05	0.0236226
CFB	2.77513	5.09347	16.8885	3.96e-05	0.0242102
LOC101905575	4.71311	1.22191	16.8094	4.13e-05	0.0243984
EFEMP1	-5.09969	0.738843	16.5928	4.63e-05	0.0262283
TFF2	4.42235	2.97747	16.5498	4.74e-05	0.0262283
OGN	-2.18633	2.57733	16.4488	5e-05	0.0268256
HERC5	1.09476	6.48635	16.3712	5.21e-05	0.0271237
LOC104968634	-1.38627	6.4306	16.27	5.49e-05	0.0275421
PCDH1	5.45816	2.64364	16.1482	5.86e-05	0.0275421
LOC100139670	1.5362	8.89757	16.1355	5.9e-05	0.0275421
TMPRSS11E	6.92932	-4.02539	16.1315	5.91e-05	0.0275421
KIR2DL5A	-2.67372	-0.476195	15.9585	6.47e-05	0.0294039
CACNA1B	-4.95947	0.518743	15.8811	6.74e-05	0.0298651
LOC100298356	1.78673	4.44451	15.7537	7.21e-05	0.0311659
LOC101906101	-4.97733	-0.353477	15.7075	7.39e-05	0.031175
BCL2L15	1.16498	6.27894	15.3964	8.72e-05	0.0358965
LOC787803	-1.80927	5.15558	15.2463	9.44e-05	0.0379824
PCDHGA2	1.71782	2.8521	14.6574	0.000128929	0.0504837
TARP	-1.87923	2.61452	14.6256	0.000131119	0.0504837
LOC618409	1.57845	4.21794	14.4942	0.000140588	0.0529779
SPTA1	-3.88252	-1.92018	14.426	0.000145779	0.0537896
LOC100848307	-2.15003	0.206966	14.2779	0.000157707	0.057003
GATM	1.43717	4.72079	14.2374	0.000161137	0.0570779
LOC112442278	4.48359	7.67129	14.1267	0.000170897	0.0593481
HERC6	1.12607	7.86354	14.0546	0.00017758	0.0604409
LOC782922	-3.45173	-2.28067	14.0201	0.000180869	0.0604409
FOXS1	1.68773	4.38315	13.9457	0.000188172	0.0617169
RHBG	-6.67453	-4.10657	13.8938	0.000193441	0.0622914
ADGRG1	-1.12053	5.60227	13.7369	0.000210285	0.0661319
SHROOM3	-6.66048	-4.11329	13.7142	0.000212835	0.0661319
LOC538435	2.38912	-0.536078	13.3874	0.000253323	0.0773553
TIMD4	2.85298	-1.57871	13.3286	0.000261383	0.0784637
LOC101904836	4.922	-0.749748	13.1444	0.000288378	0.0851244
OAS2	1.27994	6.82825	12.9964	0.000312091	0.0880199
SPARC	-2.97467	0.648042	12.9925	0.000312749	0.0880199
LOC511106	4.94611	0.679132	12.9904	0.000313097	0.0880199
CX3CR1	-1.02567	6.49062	12.9014	0.000328339	0.0896489
NUPR1	1.92096	4.57279	12.8772	0.000332611	0.0896489
LOC112443140	-2.57579	2.19801	12.869	0.000334076	0.0896489
LOC404103	1.05353	8.27159	12.6804	0.000369502	0.0964273
THY1	4.33393	3.77915	12.6768	0.000370225	0.0964273
COL1A1	-7.92899	3.6303	12.6292	0.000379764	0.0974783
