# Supplementary material for: Comprehensive at-arrival transcriptomic analysis of post-weaned beef cattle uncovers type I interferon and antiviral mechanisms associated with bovine respiratory disease mortality
Source: PLoS One. 2021 Apr 26;16(4):e0250758. doi: 10.1371/journal.pone.0250758 (PMC8075194; doi:10.1371/journal.pone.0250758)
Supplement: S3 File — (XLSX) [file pone.0250758.s003.xlsx]

## Sheet: Unmapped trimmomatic results
ID	Input	Both surviving	%	FW survive	%	RV survive	%	Dropped	%	Total survive	%
33	1750487	1697846	0.9699	43316	0.0247	7125	0.0041	2200	0.0013	1748287	0.9987
51	960911	922624	0.9602	30354	0.0316	5512	0.0057	2421	0.0025	958490	0.9975
52	835662	794693	0.951	32532	0.0389	6075	0.0073	2362	0.0028	833300	0.9972
75	1172260	1126585	0.961	35528	0.0303	7470	0.0064	2677	0.0023	1169583	0.9977
76	1141139	1100810	0.9647	31484	0.0276	6494	0.0057	2351	0.0021	1138788	0.998
85	1107780	1065981	0.9623	32810	0.0296	6390	0.0058	2599	0.0023	1105181	0.9977

## Sheet: Contig Nx length statistics
Counts of transcripts, etc.
Total trinity 'genes':	36945
Total trinity transcripts:	65516
Percent GC:	52.34
Stats based on ALL transcript contigs:
Contig N10:	2086
Contig N20:	1361
Contig N30:	993
Contig N40:	753
Contig N50:	584
Median contig length:	339
Average contig:	498.43
Total assembled bases:	32654955
Stats based on ONLY LONGEST ISOFORM per 'GENE':
Contig N10:	1376
Contig N20:	871
Contig N30:	639
Contig N40:	502
Contig N50:	410
Median contig length:	296
Average contig:	399.98
Total assembled bases:	14777273
