# Supplementary material for: Comprehensive at-arrival transcriptomic analysis of post-weaned beef cattle uncovers type I interferon and antiviral mechanisms associated with bovine respiratory disease mortality
Source: PLoS One. 2021 Apr 26;16(4):e0250758. doi: 10.1371/journal.pone.0250758 (PMC8075194; doi:10.1371/journal.pone.0250758)
Supplement: S6 File — (CSV) [file pone.0250758.s006.csv]

ID	ArrivalDate	BRD_Group	Vax.D0	Deworm.D0	FEC.D0	Wt.D0	Temp.D0	Wt.D14	ADG14	Wt.D28	ADG28	FEC.D28	Wt.D84	ADG84	FEC.D84	Sex	Died	n_treat	Dead_D	TrtD1	TrtD2	TrtD3
33	2/27/2015	DEAD	N	N	145	515	104	415	-7.14	415	-3.57	349	N/A	N/A	N/A	B	Y	3	51	11	19	24
51	2/27/2015	ALIVE	Y	N	96	480	103.6	485	0.36	495	0.54	44	586	1.2	24	S	N	1	N/A	7	N/A	N/A
52	2/27/2015	DEAD	Y	N	121	500	104.1	N/A	N/A	N/A	N/A	N/A	N/A	N/A	N/A	B	Y	2	17	5	13	16
75	2/27/2015	ALIVE	N	N	539	570	104.9	460	-7.86	505	-2.32	6	617	0.53	75	B	N	2	N/A	8	17	N/A
76	2/27/2015	DEAD	Y	N	118	415	104.4	N/A	N/A	N/A	N/A	N/A	N/A	N/A	N/A	B	Y	2	17	7	15	N/A
85	2/27/2015	ALIVE	N	N	401	400	103.3	365	-2.5	405	0.18	88	547	1.67	347	B	N	2	N/A	13	21	N/A
